# Supplementary material for: Heteroleptic LaIII Anilate/Dicarboxylate Based Neutral 3D-Coordination Polymers
Source: Molecules. 2021 Apr 24;26(9):2486. doi: 10.3390/molecules26092486 (PMC8123117; doi:10.3390/molecules26092486)
Supplement: Supplementary file 1 [file molecules-26-02486-s001.zip]

Archive with 1 entries (1 files):
- molecules-1190103-supplementary.pdf
